# Supplementary material for: Genetically programmed changes in transcription of the novel progranulin regulator
Source: J Mol Med (Berl). 2020 Jul 3;98(8):1139–48. doi: 10.1007/s00109-020-01942-7 (PMC7399677; doi:10.1007/s00109-020-01942-7)
Supplement: Supplementary file 1 — (XLSX 20.2 kb)s [file 109_2020_1942_MOESM1_ESM.xlsx]

## Sheet: S1
Supplementary Table 1
	Sorbs
Spalte1	total (mean±SD)	low progranulin (mean±SD)	high progranulin (mean±SD)	P-value (low vs. high)
Subgroup	Methylation/mRNA/genotype	all	all
N	200/170/189	100	100
male/female	69/131	33/67	36/64	0.77
lean/overweight/obese	82/87/29	42/45/13	40/42/16	0.80
Subjects with Diabetes (N)	0	0	0
age (years)	46±16	45±15	46±17	0.61
BMI (kg/m2)	26.02±4.20	25.9±4.21	26.1±4.18	0.76
progranulin (ng/ml)	112.98±42.26	73.98±10.04	151.98±20.86	<1x10-15
body fat (%)	20.45±8.08	19.82±7.85	21.1±8.27	0.27
waist (cm)	88.67±12.60	87.35±11.9	90±13.16	0.14
hip (cm)	102.79±7.67	102.78±7.04	102.80±8.25	0.99
waist-to-hip ratio (WHR)	0.86±0.10	08.5±0.09	0.87±0.11	0.07
fasting plasma glucose (mmol/l)	5.26±0.47	5.23±0.45	5.29±0.49	0.35
fasting plasma insulin (pmol/l)	37.64±22.38	36.17±22.62	39.12±22.04	0.36
HDL-C (mmol/l)	1.65±0.35	1.66±0.23	1.65±0.33	0.72
LDL-C (mmol/l)	3.26±0.96	3.21±1.00	3.32±0.91	0.42
Triglycerides (mmol/l)	1.19±0.72	1.14±0.58	1.25±0.83	0.29
Phenotypes were presented as mean±SD, differences between the groups were shown as P-values using chi-squared test with Yates' continuity correction for category distributions and welch two sample t-test for nominal variables.

## Sheet: S2
Supplementary Table 2
Gencode Id	Gene Symbol	Variant Id	SNP Id	P-Value	NES	Tissue
ENSG00000143126.7	CELSR2	chr1_109275684_G_T_b38	rs629301	7e-69	-0.51	Muscle - Skeletal
ENSG00000134243.11	SORT1	chr1_109275684_G_T_b38	rs629301	7e-46	-1.2	Liver
ENSG00000134222.16	PSRC1	chr1_109275684_G_T_b38	rs629301	4.8e-33	-1.2	Liver
ENSG00000143126.7	CELSR2	chr1_109275684_G_T_b38	rs629301	4.7e-29	-0.98	Liver
ENSG00000134222.16	PSRC1	chr1_109275684_G_T_b38	rs629301	4.4e-27	-0.4	Esophagus - Mucosa
ENSG00000134222.16	PSRC1	chr1_109275684_G_T_b38	rs629301	2.3e-18	-0.32	Whole Blood
ENSG00000134222.16	PSRC1	chr1_109275684_G_T_b38	rs629301	2.7e-14	-0.31	Skin - Not Sun Exposed (Suprapubic)
ENSG00000134222.16	PSRC1	chr1_109275684_G_T_b38	rs629301	4.8e-14	-0.37	Muscle - Skeletal
ENSG00000134222.16	PSRC1	chr1_109275684_G_T_b38	rs629301	1.9e-13	-0.52	Pancreas
ENSG00000134222.16	PSRC1	chr1_109275684_G_T_b38	rs629301	4.6e-13	-0.38	Testis
ENSG00000143126.7	CELSR2	chr1_109275684_G_T_b38	rs629301	1.1e-12	-0.26	Esophagus - Mucosa
ENSG00000143126.7	CELSR2	chr1_109275684_G_T_b38	rs629301	3.9e-11	-0.28	Pancreas
ENSG00000143126.7	CELSR2	chr1_109275684_G_T_b38	rs629301	3e-10	-0.12	Skin - Sun Exposed (Lower leg)
ENSG00000134243.11	SORT1	chr1_109275684_G_T_b38	rs629301	7.9e-10	-0.12	Esophagus - Mucosa
ENSG00000134222.16	PSRC1	chr1_109275684_G_T_b38	rs629301	8.9e-10	-0.17	Nerve - Tibial
ENSG00000134222.16	PSRC1	chr1_109275684_G_T_b38	rs629301	9.5e-10	-0.34	Brain - Cortex
ENSG00000134222.16	PSRC1	chr1_109275684_G_T_b38	rs629301	2.8e-09	-0.11	Cells - Cultured fibroblasts
ENSG00000134222.16	PSRC1	chr1_109275684_G_T_b38	rs629301	1.5e-08	-0.5	Minor Salivary Gland
ENSG00000134222.16	PSRC1	chr1_109275684_G_T_b38	rs629301	9.3e-08	-0.48	Pituitary
ENSG00000134222.16	PSRC1	chr1_109275684_G_T_b38	rs629301	1e-07	-0.26	Heart - Left Ventricle
ENSG00000134222.16	PSRC1	chr1_109275684_G_T_b38	rs629301	2.5e-07	-0.21	Skin - Sun Exposed (Lower leg)
ENSG00000134222.16	PSRC1	chr1_109275684_G_T_b38	rs629301	2.8e-07	-0.2	Thyroid
ENSG00000134222.16	PSRC1	chr1_109275684_G_T_b38	rs629301	4.3e-07	-0.23	Breast - Mammary Tissue
ENSG00000134222.16	PSRC1	chr1_109275684_G_T_b38	rs629301	9.7e-07	-0.21	Stomach
ENSG00000134222.16	PSRC1	chr1_109275684_G_T_b38	rs629301	1.3e-06	-0.22	Adipose - Visceral (Omentum)
ENSG00000143126.7	CELSR2	chr1_109275684_G_T_b38	rs629301	2.2e-06	-0.32	Minor Salivary Gland
ENSG00000162650.16	ATXN7L2	chr1_109275684_G_T_b38	rs629301	2.9e-06	-0.38	Liver
ENSG00000134222.16	PSRC1	chr1_109275684_G_T_b38	rs629301	2.9e-06	-0.19	Adipose - Subcutaneous
ENSG00000143028.8	SYPL2	chr1_109275684_G_T_b38	rs629301	4.5e-06	-0.48	Liver
ENSG00000134222.16	PSRC1	chr1_109275684_G_T_b38	rs629301	4.8e-06	-0.33	Brain - Frontal Cortex (BA9)
ENSG00000168765.16	GSTM4	chr1_109275684_G_T_b38	rs629301	5.3e-06	-0.25	Skin - Sun Exposed (Lower leg)
ENSG00000134222.16	PSRC1	chr1_109275684_G_T_b38	rs629301	1.1e-05	-0.27	Colon - Sigmoid
ENSG00000134243.11	SORT1	chr1_109275684_G_T_b38	rs629301	1.2e-05	-0.12	Skin - Sun Exposed (Lower leg)
ENSG00000134222.16	PSRC1	chr1_109275684_G_T_b38	rs629301	1.8e-05	-0.17	Colon - Transverse
ENSG00000134222.16	PSRC1	chr1_109275684_G_T_b38	rs629301	2.2e-05	-0.22	Brain - Putamen (basal ganglia)
ENSG00000134222.16	PSRC1	chr1_109275684_G_T_b38	rs629301	5.6e-05	-0.14	Esophagus - Muscularis
ENSG00000168765.16	GSTM4	chr1_109275684_G_T_b38	rs629301	5.7e-05	-0.24	Skin - Not Sun Exposed (Suprapubic)
ENSG00000143126.7	CELSR2	chr1_109275684_G_T_b38	rs629301	0.00017	-0.08	Skin - Not Sun Exposed (Suprapubic)
In silico eQTL analysis for rs629301 using the GTexPortal (https://gtexportal.org/home/snp/rs629301)

## Sheet: S3
Supplementary Table 3
chr	pos (hg38)	LD	LD	variant	Ref	Alt	AFR	AMR	ASN	EUR	SiPhy	Promoter	Enhancer	DNAse	Proteins	Motifs	NHGRI/EBI	GRASP QTL	Selected eQTL	GENCODE	dbSNP
		(r²)	(D')				freq	freq	freq	freq	cons	histone marks	histone marks		bound	changed	GWAS hits	hits	hits	genes	func annot
1	109274570	1	-1	rs7528419	A	G	0.32	0.19	0.05	0.21		8 tissues	15 tissues	8 tissues	E2F6,POL2	Eomes,HEY1,Hic1	1 hit	5 hits	10 hits	CELSR2	3'-UTR
1	109274968	1	-1	rs12740374	G	T	0.30	0.19	0.05	0.21		9 tissues	16 tissues	32 tissues	23 bound proteins	5 altered motifs	3 hits	11 hits	10 hits	CELSR2	3'-UTR
1	109275216	0.94	1	rs660240	T	C	0.61	0.81	0.95	0.80		9 tissues	17 tissues	10 tissues	PU1,TCF4,CJUN	BRCA1,RREB-1,Zfp410	2 hits	5 hits	9 hits	CELSR2	3'-UTR
1	109275536	0.94	1	rs3832016	C	CT	0.61	0.80	0.95	0.80		7 tissues	18 tissues	5 tissues		5 altered motifs			9 hits	CELSR2	3'-UTR
1	109275684	1	1	rs629301	G	T	0.60	0.80	0.94	0.79		8 tissues	18 tissues	BRST	CTCF	Mef2,Rhox11	4 hits	10 hits	10 hits	CELSR2	3'-UTR
1	109275908	1	1	rs646776	C	T	0.60	0.80	0.95	0.79		9 tissues	17 tissues	14 tissues	5 bound proteins	NRSF,PU.1,TR4	13 hits	21 hits	12 hits	152bp 3' of CELSR2
1	109278685	0.95	1	rs583104	G	T	0.20	0.76	0.94	0.78			7 tissues			12 altered motifs		1 hit	10 hits	870bp 3' of PSRC1
1	109278889	0.9	0.96	rs602633	T	G	0.20	0.77	0.94	0.79			6 tissues				1 hit	1 hit	9 hits	666bp 3' of PSRC1
1	109279175	0.81	0.99	rs4970836	G	A	0.20	0.74	0.90	0.75			ESDR, BRN, SKIN			6 altered motifs			12 hits	380bp 3' of PSRC1
1	109279521	0.95	0.99	rs1277930	G	A	0.20	0.77	0.94	0.78			ESDR, BRN, SKIN			10 altered motifs		1 hit	10 hits	34bp 3' of PSRC1
1	109279544	0.95	0.99	rs599839	G	A	0.20	0.77	0.93	0.78			ESDR, BRN, SKIN				9 hits	10 hits	12 hits	11bp 3' of PSRC1
In silico LD analysis for rs629301 using the HaploReg (https://pubs.broadinstitute.org/mammals/haploreg/haploreg.php)
